# Supplementary material for: Deciphering the Class III Peroxidase Gene Family and Verifying Their Expression in Modulating Seed Germination in Tomato
Source: Antioxidants (Basel). 2025 Oct 30;14(11):1310. doi: 10.3390/antiox14111310 (PMC12649747; doi:10.3390/antiox14111310)
Supplement: Supplementary file 1 [file antioxidants-14-01310-s001.zip]

Archive with 2 entries (2 files):
- revised 2025 Antioxidants-Supplementary Figures S1-S2.pdf
- revised 2025 Antioxidants-Supplementary Tables S1-S4.xlsx
