# Supplementary material for: Deciphering the Class III Peroxidase Gene Family and Verifying Their Expression in Modulating Seed Germination in Tomato
Source: Antioxidants (Basel). 2025 Oct 30;14(11):1310. doi: 10.3390/antiox14111310 (PMC12649747; doi:10.3390/antiox14111310)
Supplement: Supplementary file 1 [file antioxidants-14-01310-s001.zip › revised 2025 Antioxidants-Supplementary Tables S1-S4.xlsx]

## Sheet: Table S1
Table S1. List of primers for qRT-PCR in this study.
Gene name	Primer sequences (5'-3')
	Forward primer	Reverse primer
SlACTIN-41	CTTCCAGCAGATGTGGATTGC	GCATCTCTGGTCCAGTAGGAAA
SlPRX9	ATGATCTCGTTGCGTTATCAGGTG	AGAATGCTCCACAATGAGACACAC
SlPRX14	TGGAACGTTTGGTCGGCTCTTC	ACAGTCGTGGAAGTGCAAACGG
SlPRX19	TGTTGCCTTGCTAGGGTCACAC	AACGGTGTACCAACTTCACACAG
SlPRX24	GCTAGTCTAAGTGGCTCCAACAAC	GAATTTCCAATTGTGTGGCTTCCG
SlPRX25	AAGTCATGCCCACAAGCGCAAC	TTCGGGCTTCTTTGGCAACAGC
SlPRX30	CTGACATGATCGCCCTTTCTGC	GGCTGAAGTTGTAGATCCGGTTGG
SlPRX47	ACGATTGCATGGTGGGAGGATG	ATCCGTGTCACGCTCTGATTGG
SlPRX53	GTTGTCGTCACAGGAGGTCC	TTAGGGCTGCATCGGATTGG
SlPRX65	GGTCCTATTATCTGGTGCTCACAC	CGGTGAAATTGTACAAACGTGCTG
SlPRX69	ACGACTGTGCTGTCGATGGTTG	CGAGCTCGGATTTGTTGAACGC
SlPRX71	GCAGTTGATAATGTTCCTGCTTGC	CATAATGTGGTCCTCCTGCCAAC
SlPRX94	AAATCTTGCCCTGGCGTTGTTTC	ATGATGGTCCCTTCACCGCAAC

## Sheet: Table S2
Table S2. List of all class III peroxidase genes identified in tomato genome.
Gene name	Accession No.	Chromosome	Genomic location	Gene length(bp)	CDS size (bp)	Protein length (AA)	MW (kDa)	PI	Predicted localization*
SlPRX1	Solyc01g006290.4.1	Ch01	894317-897161	2844	1200	400	2.844	6.7	Plas
SlPRX2	Solyc01g006300.3.1	Ch01	898438-901295	2857	978	326	2.857	4.52	Chlo
SlPRX3	Solyc01g006310.3.1	Ch01	907878-911106	3228	993	331	3.228	6.88	Chlo
SlPRX4	Solyc01g007950.4.1	Ch01	2084903-2093249	8346	2868	956	8.346	7.03	Plas
SlPRX5	Solyc01g009400.3.1	Ch01	3549958-3552712	2754	993	331	2.754	8.94	Extr
SlPRX6	Solyc01g009410.3.1	Ch01	3555309-3558817	3508	1026	342	3.508	5.29	Cyto
SlPRX7	Solyc01g015080.3.1	Ch01	16810367-16812913	2546	993	331	2.546	5.97	Chlo
SlPRX8	Solyc01g067850.2.1	Ch01	69600541-69602843	2302	975	325	2.302	8.55	Chlo
SlPRX9	Solyc01g067860.3.1	Ch01	69609965-69611564	1599	987	329	1.599	9.01	Chlo
SlPRX10	Solyc01g067870.3.1	Ch01	69631846-69633507	1661	1134	378	1.661	5.67	Extr
SlPRX11	Solyc01g101050.3.1	Ch01	83184634-83185777	1143	966	322	1.143	8.72	Chlo
SlPRX12	Solyc01g104860.3.1	Ch01	85492813-85494871	2058	1038	346	2.058	5.12	Chlo
SlPRX13	Solyc01g105070.3.1	Ch01	85661128-85662918	1790	999	333	1.79	7.55	Plas
SlPRX14	Solyc01g108320.3.1	Ch01	87982537-87984070	1533	993	331	1.533	5.72	Extr
SlPRX15	Solyc02g032830.3.1	Ch02	27979438-27980798	1360	837	279	1.36	9.06	Cyto
SlPRX16	Solyc02g062510.3.1	Ch02	32207072-32209364	2292	996	332	2.292	9.28	Extr
SlPRX17	Solyc02g064970.4.1	Ch02	34119538-34121464	1926	1017	339	1.926	7.12	Plas
SlPRX18	Solyc02g077300.2.1	Ch02	40268367-40270362	1995	1044	348	1.995	9.15	Chlo
SlPRX19	Solyc02g080530.3.1	Ch02	42722599-42724263	1664	981	327	1.664	8.9	Extr
SlPRX20	Solyc02g082090.3.1	Ch02	43802726-43804947	2221	975	325	2.221	5.62	Extr
SlPRX21	Solyc02g083480.3.1	Ch02	44868283-44869781	1498	945	315	1.498	8.86	Chlo
SlPRX22	Solyc02g083490.3.1	Ch02	44870894-44872247	1353	954	318	1.353	9.54	Extr
SlPRX23	Solyc02g084780.4.1	Ch02	45888340-45890160	1820	1080	360	1.82	9.38	Chlo
SlPRX24	Solyc02g084790.3.1	Ch02	45894289-45895996	1707	999	333	1.707	9.29	Vacu
SlPRX25	Solyc02g084800.4.1	Ch02	45902019-45903383	1364	891	297	1.364	9.47	Chlo
SlPRX26	Solyc02g085930.3.1	Ch02	46713927-46717498	3571	1059	353	3.571	5.56	Vacu
SlPRX27	Solyc02g087190.1.1	Ch02	47677364-47678351	987	987	329	0.987	8.53	Chlo
SlPRX28	Solyc02g090450.3.1	Ch02	50042016-50043586	1570	1005	335	1.57	6.42	Extr
SlPRX29	Solyc02g090470.4.1	Ch02	50050530-50052028	1498	1005	335	1.498	7.98	Extr
SlPRX30	Solyc02g092580.3.1	Ch02	51677587-51680129	2545	999	333	2.545	9.29	Chlo
SlPRX31	Solyc02g094180.3.1	Ch02	52880584-52882595	2011	978	326	2.011	4.87	Extr
SlPRX32	Solyc03g006700.3.1	Ch03	1297078-1299679	2601	1005	335	2.601	6.32	Extr
SlPRX33	Solyc03g006810.3.1	Ch03	1357941-1359324	1383	954	318	1.383	7.57	Extr
SlPRX34	Solyc03g025380.3.1	Ch03	2790039-2792563	2524	963	321	2.524	8.56	Chlo
SlPRX35	Solyc03g033690.2.1	Ch03	5145852-5148237	2385	993	331	2.385	8.59	Extr
SlPRX36	Solyc03g033710.3.1	Ch03	5170642-5173680	3038	1002	334	3.038	8.47	Cyto
SlPRX37	Solyc03g044100.4.1	Ch03	7386696-7396818	10122	777	259	10.122	7.6	Cyto
SlPRX38	Solyc03g080150.3.1	Ch03	46596323-46597918	1595	978	326	1.595	5.64	Vacu
SlPRX39	Solyc03g120800.4.1	Ch03	63505724-63507866	2142	1248	416	2.142	5.14	Vacu
SlPRX40	Solyc04g064690.4.1	Ch04	55177061-55180773	3712	1248	416	3.712	7.2	Plas
SlPRX41	Solyc04g071890.3.1	Ch04	56725787-56727896	2109	1080	360	2.109	6.15	Chlo
SlPRX42	Solyc04g071900.4.1	Ch04	56732367-56735383	3016	1089	363	3.016	8.15	Extr
SlPRX43	Solyc04g076770.3.1	Ch04	59642834-59645892	3058	996	332	3.058	8.45	ER
SlPRX44	Solyc04g080330.3.1	Ch04	62529648-62531043	1395	1083	361	1.395	5.43	Plas
SlPRX45	Solyc04g080760.3.1	Ch04	62829953-62832187	2234	996	332	2.234	8.48	Extr
SlPRX46	Solyc04g081860.3.1	Ch04	63701304-63703844	2540	945	315	2.54	8.67	Extr
SlPRX47	Solyc05g006230.2.1	Ch05	941174-942176	1002	1002	334	1.002	6.94	Extr
SlPRX48	Solyc05g010330.4.1	Ch05	4522302-4525531	3229	1044	348	3.229	6.93	Cyto
SlPRX49	Solyc05g013350.4.1	Ch05	6519134-6520957	1823	1494	498	1.823	5.31	Cyto
SlPRX50	Solyc05g046000.4.1	Ch05	57357424-57359599	2175	969	323	2.175	8.87	Chlo
SlPRX51	Solyc05g046010.4.1	Ch05	57367601-57369574	1973	984	328	1.973	8.45	Plas
SlPRX52	Solyc05g046020.3.1	Ch05	57427598-57429196	1598	984	328	1.598	7.54	Extr
SlPRX53	Solyc05g046030.4.1	Ch05	57451706-57453308	1602	1041	347	1.602	8.8	Cyto
SlPRX54	Solyc05g050880.2.1	Ch05	60478625-60480591	1966	954	318	1.966	8.61	Chlo
SlPRX55	Solyc05g052280.3.1	Ch05	61955386-61958433	3047	969	323	3.047	9.64	Chlo
SlPRX56	Solyc05g055320.3.1	Ch05	64385654-64387195	1541	1005	335	1.541	9.04	Chlo
SlPRX57	Solyc06g050440.3.1	Ch06	30776460-30778736	2276	960	320	2.276	9.42	Chlo
SlPRX58	Solyc06g054500.1.1	Ch06	35049391-35052517	3126	978	326	3.126	8.97	Chlo
SlPRX59	Solyc06g076630.3.1	Ch06	45270929-45272347	1418	975	325	1.418	5.6	ER
SlPRX60	Solyc06g082420.4.1	Ch06	45817541-45819758	2217	939	313	2.217	5.96	Extr
SlPRX61	Solyc07g017880.4.1	Ch07	8358556-8360624	2068	1005	335	2.068	9.39	Extr
SlPRX62	Solyc07g047740.3.1	Ch07	58838996-58840475	1479	996	332	1.479	8.95	Cyto
SlPRX63	Solyc07g049240.3.1	Ch07	59441214-59442531	1317	996	332	1.317	8.95	Extr
SlPRX64	Solyc07g052510.4.1	Ch07	60928822-60930660	1838	987	329	1.838	8.03	Plas
SlPRX65	Solyc07g052530.3.1	Ch07	60938199-60941011	2812	990	330	2.812	8.88	Extr
SlPRX66	Solyc07g052540.3.1	Ch07	60944244-60946393	2149	990	330	2.149	8.87	Extr
SlPRX67	Solyc07g052550.2.1	Ch07	60950125-60952845	2720	990	330	2.72	8.3	Extr
SlPRX68	Solyc07g055190.3.1	Ch07	63221710-63223938	2228	960	320	2.228	6.72	Extr
SlPRX69	Solyc08g007150.1.1	Ch08	1716044-1717004	960	960	320	0.96	6.13	pero
SlPRX70	Solyc08g013930.4.1	Ch08	3323393-3328388	4995	1125	375	4.995	7.67	Chlo
SlPRX71	Solyc08g069040.3.1	Ch08	56221491-56223185	1694	1011	337	1.694	9.19	Chlo
SlPRX72	Solyc08g075830.4.1	Ch08	58033479-58034968	1489	981	327	1.489	8.51	Extr
SlPRX73	Solyc09g007520.3.1	Ch09	1111918-1118521	6603	975	325	6.603	6.79	Chlo
SlPRX74	Solyc09g018590.1.1	Ch09	15524939-15527861	2922	753	251	2.922	6.07	Extr
SlPRX75	Solyc09g072700.4.1	Ch09	61446880-61448862	1982	987	329	1.982	9.07	Chlo
SlPRX76	Solyc10g047110.2.1	Ch10	38839878-38841603	1725	861	287	1.725	6.16	Extr
SlPRX77	Solyc10g076190.2.1	Ch10	58129972-58131159	1187	963	321	1.187	5.02	Extr
SlPRX78	Solyc10g076210.2.1	Ch10	58138458-58139639	1181	960	320	1.181	5.44	Vacu
SlPRX79	Solyc10g076220.3.1	Ch10	58143680-58144987	1307	960	320	1.307	5.57	Chlo
SlPRX80	Solyc10g076240.3.1	Ch10	58171177-58180644	2175	954	318	2.175	9.51	Extr
SlPRX81	Solyc10g076245.1.1	Ch10	58216823-58218240	1417	960	320	1.417	9.02	Extr
SlPRX82	Solyc10g078890.2.1	Ch10	59665927-59668133	2206	1017	339	2.206	8.71	Extr
SlPRX83	Solyc10g084200.2.1	Ch10	63000323-63001530	1207	1116	372	1.207	9.87	Chlo
SlPRX84	Solyc10g084240.3.1	Ch10	63019440-63022154	2714	990	330	2.714	6.63	Extr
SlPRX85	Solyc11g007210.3.1	Ch11	1664871-1666184	1313	999	333	1.313	8.8	Chlo
SlPRX86	Solyc11g007220.2.1	Ch11	1111918-1118521	6603	975	325	6.603	8.67	Chlo
SlPRX87	Solyc11g010120.2.1	Ch11	3273066-3275508	2442	1014	338	2.442	5.14	Vacu
SlPRX88	Solyc11g018772.1.1	Ch11	9551791-9553266	1475	951	317	1.475	6.94	Vacu
SlPRX89	Solyc11g018774.1.1	Ch11	9565836-9567143	1307	942	314	1.307	6.52	Chlo
SlPRX90	Solyc11g018800.3.1	Ch11	9678260-9679592	1332	954	318	1.332	6.52	Chlo
SlPRX91	Solyc11g018805.1.1	Ch11	9696829-9698272	1443	951	317	1.443	6.94	Vacu
SlPRX92	Solyc11g039570.3.1	Ch11	42351646-42353327	1681	1056	352	1.681	9.62	Vacu
SlPRX93	Solyc11g072920.2.1	Ch11	54142041-54143401	1360	984	328	1.36	4.84	Chlo
SlPRX94	Solyc12g005370.2.1	Ch12	233250-235196	1946	987	329	1.946	8.75	Extr
SlPRX95	Solyc12g005783.1.1	Ch12	446872-449111	2239	807	269	2.239	9.08	nucl
SlPRX96	Solyc12g005787.1.1	Ch12	450439-452034	1595	969	323	1.595	8.77	Extr
SlPRX97	Solyc12g005790.2.1	Ch12	452387-454563	2176	975	325	2.176	9.1	Chlo
SlPRX98	Solyc12g009950.2.1	Ch12	3146994-3148413	1419	984	328	1.419	9.07	Chlo
SlPRX99	Solyc12g017870.2.1	Ch12	7660510-7662365	1855	1065	355	1.855	9.08	Extr
SlPRX100	Solyc12g089360.1.1	Ch12	64053988-64055191	1203	957	319	1.203	8.96	Extr
SlPRX101	Solyc12g089370.2.1	Ch12	64056659-64057872	1213	957	319	1.213	8.76	Extr
SlPRX102	Solyc12g096530.1.1	Ch12	64928789-64932253	3464	1044	348	3.464	6.14	Plas
Note: * The subcellular localizations were predicted by Expasy. Plas: Plasma membrane; Chlo: chloroplast; Extr: extracellular region; Cyto: cytosol; Vacu: vacuole; ER: endoplasmic reticulum; Per: peroxisome; Nucl: nucleus.

## Sheet: Table S3
Table S3. Information of putative cis-elements in promoter regions of SlPRX gene family.
Cis_element	Core sequence	Category	Function
LTR	CCGAAA	Abiotic and biotic stresses	Cis-acting element involved in lowtemperature responsiveness
MYB	TAACCA/CAACCA	Abiotic and biotic stresses	MYB binding site
MYC	TCTCTTA/CATGTG	Abiotic and biotic stresses	MYC binding site
MBS	T/CAACTG	Abiotic and biotic stresses	MYB binding site involved in drought-inducibility
STRE	AGGGG	Abiotic and biotic stresses	Heat shock protein-related element
W box	TTGACC	Abiotic and biotic stresses	Fungal elicitor responsive element, wound responsive
WUN-motif	AAATTACTA	Abiotic and biotic stresses	Wound-responsive element
ARE	TGGTTT/AAACCA	Abiotic and biotic stresses	Cis-acting regulatory element essential for the anaerobic induction
TC-rich repeats	GTTTTCTTAC/ATTCTCTAAC	Abiotic and biotic stresses	Cis-acting element involved in defense and stress responsiveness
DRE core	GCCGAC	Abiotic and biotic stresses	Drought and high-salinity stress responsive genes
ABRE	ACGTGGC/CACGTG	Phytohormone responsive	Cis-acting element involved in the abscisic acid responsiveness
ERE	ATTTCATA/ATTTTAAA	Phytohormone responsive	Ethylene response element
CGTCA-motif	CGTCA	Phytohormone responsive	Cis-acting regulatory element involved in the MeJA-responsiveness
P-box	CCTTTTG	Phytohormone responsive	Gibberellin-responsive element
TGACG-motif	TGACG	Phytohormone responsive	MeJA responsive element, SA responsive element
as-1	TGACG	Phytohormone responsive	SA and oxidative responsiveness
TGA-element	AACGAC	Phytohormone responsive	Auxin-responsive element
AuxRR-core	GGTCCAT	Phytohormone responsive	Cis-acting regulatory element involved in auxin responsiveness
TCA-element	TCATCTTCAT	Phytohormone responsive	Cis-acting element involved in salicylic acid responsiveness
GARE-motif	TCTGTTG	Phytohormone responsive	Gibberellin-responsive element
CARE	CAACTCAC	Phytohormone responsive	GA-responsiveness in seeds
A-box	CCGTCC	Plant growth and development	Elicitor or Light responsive
ACE	CTAACGTATT	Plant growth and development	Cis-acting regulatory element involved in light responsiveness
Box 4	ATTAAT	Plant growth and development	Part of a conserved DNA module involved in light responsiveness
CAT-box	GCCACT	Plant growth and development	Cis-acting regulatory element related to meristem expression
G-box	CACGTG	Plant growth and development	Light responsive
GATA-motif	AAGGATAAGG	Plant growth and development	Part of a light responsive element
GT1-motif	GGTTAA	Plant growth and development	Light responsive
chs-CMA1a	TTACTTAA	Plant growth and development	Part of a light responsive element
circadian	CAANNNNATC	Plant growth and development	Cis-acting regulatory element involved in circadian control
ATCT-motif	AATCTAATCC	Plant growth and development	Part of a conserved DNA module involved in light responsiveness
Sp1	GGGCGG	Plant growth and development	Light responsive element
TCCC-motif	TCTCCCT	Plant growth and development	Part of a light responsive element
AE-box	AGAAACTT	Plant growth and development	Part of a module for light response
I-box	GATAAG	Plant growth and development	Light responsive
MRE	AACCTAA	Plant growth and development	MYB binding site involved in light responsiveness
TCT-motif	TCTTAC	Plant growth and development	Part of a light responsive element
GA-motif	ATAGATAA	Plant growth and development	Cis-acting regulatory element involved in light responsiveness
RY-element	CATGCA	Plant growth and development	Seed specific regulation

## Sheet: Table S4
Table S4. The FPKM values of SlPRX genes during tomato seed germination.
Gene name	FPKM*
	8 h	24 h	48 h	72 h	96 h
SlPRX1	0	0	1.86634	8.39675	12.4579
SlPRX2	0	0	0.286967	2.54639	2.3681
SlPRX3	0	0	0.249558	0.312783	0.171779
SlPRX4	2.24171	13.7691	5.15752	3.53758	2.66813
SlPRX5	0.308318	1.97959	2.38122	2.25141	2.49037
SlPRX6	0	0	0	0.849122	1.3011
SlPRX7	0.12919	0.0212127	1.30504	3.12861	1.99064
SlPRX8	2.94455	47.3987	80.1174	67.8277	62.5239
SlPRX9	0.103983	56.7589	111.154	75.261	36.1151
SlPRX10	0	1e-13	0	0	0
SlPRX11	0.027475	0.0833087	0.52435	2.05933	1.74845
SlPRX12	0	0	11.7062	3.83223	2.41388
SlPRX13	0.0361154	0	9.25815	5.17183	2.1844
SlPRX14	0.0574784	13.9367	36.4122	16.6798	8.80721
SlPRX15	33.5018	52.836	91.7025	149.095	175.023
SlPRX16	0	0.100026	0.156985	0.188067	0.0422735
SlPRX17	14.8465	60.1465	57.4024	71.4927	72.8709
SlPRX18	0	0	1.79407	2.09279	6.54245
SlPRX19	0.198384	0.34803	10.9267	22.5644	12.5829
SlPRX20	0	0	0.202282	0.258519	0.351287
SlPRX21	0.316809	0.520633	0.90195	1.19983	2.3441
SlPRX22	0.0631475	0.121893	12.1023	17.5962	9.47899
SlPRX23	0.0584955	0.160354	0.27494	0.276774	0.15132
SlPRX24	0.0159545	0.0161255	13.5757	17.8303	30.3203
SlPRX25	0	0.0695532	16.4828	5.6482	2.85225
SlPRX26	0.110213	1.20931	20.6038	44.0454	45.0054
SlPRX27	0.433431	2.17942	2.70933	6.89133	9.75893
SlPRX28	0	0	0.0281727	0.761524	0.808986
SlPRX29	0.0103533	0	0	0.0156707	0.0427462
SlPRX30	0.00985753	0	0.0241829	0.501192	0.225359
SlPRX31	0.107841	0	0.216653	1.17412	0.6186
SlPRX32	0.887112	0.117858	0.125252	0.199944	0.113417
SlPRX33	0	0	1.23745	1.1983	4.96893
SlPRX34	2.82658	3.80634	9.19903	7.48619	6.24874
SlPRX35	4.14515	9.15901	12.0926	12.8332	16.4958
SlPRX36	0.177141	0.0528192	0.625017	0.570047	0.788322
SlPRX37	0	0	1e-13	0	0
SlPRX38	0	0	16.7119	18.3873	16.5924
SlPRX39	7.98954	41.6976	49.9182	54.2975	39.0767
SlPRX40	0.386599	8.12646	10.3244	14.0692	15.1232
SlPRX41	20.9825	100.358	58.6284	60.2495	95.3945
SlPRX42	0.100996	0.013839	2.04268	1.31475	1.051
SlPRX43	0.0328391	0.0265461	2.80817	3.14223	9.48862
SlPRX44	0.0781691	0.0144798	0.172614	0.73105	0.154604
SlPRX45	0	0	0.209114	0.0908865	1.19165
SlPRX46	0.492437	0.389199	0.246923	0.0131344	0.222081
SlPRX47	0.126512	0	0	0	0
SlPRX48	0	0.0134371	0.167696	0.491773	0.629161
SlPRX49	0	0	19.6599	27.6145	35.724
SlPRX50	0	0.028759	8.07977	6.22494	0.912165
SlPRX51	0.0125348	0	0	0.396254	1.47056
SlPRX52	0	0.0136987	3.97947	0.965482	0.249721
SlPRX53	0.11596	0.0299496	0.0104508	0.0220462	0
SlPRX54	0	0	45.1822	65.8078	51.0866
SlPRX55	0.0367959	1.93964	33.422	38.6233	46.9158
SlPRX56	0	0.05504	7.70503	5.27207	2.03014
SlPRX57	0.0268098	0	0.956699	1.04208	2.27241
SlPRX58	0.0898127	0.350243	1.46934	5.27319	10.9681
SlPRX59	0	0	1e-13	0	0
SlPRX60	0.0126293	0.155037	0.390845	0.107629	0.110805
SlPRX61	0	0	20.4012	25.4213	10.074
SlPRX62	2.02881	15.7216	3.88322	5.54353	5.63293
SlPRX63	0.0305536	0.0631672	0.993796	0.96224	1.44403
SlPRX64	0.165807	3.04177	143.819	181.079	216.836
SlPRX65	0	0.0311634	2.10197	1.75904	1.47778
SlPRX66	0.345314	0.0272835	9.6435	8.62645	5.80317
SlPRX67	0	0	4.73571	2.39815	1.37379
SlPRX68	0	0.0075561	0.0444486	0.0510333	0.115272
SlPRX69	0.362204	0.751078	0.246595	0.11228	0.369732
SlPRX70	0	0	12.7343	9.63805	4.48861
SlPRX71	0.482449	0.665244	3.55198	4.65984	5.24169
SlPRX72	0.00974091	0.158873	3.61431	5.24676	0.970962
SlPRX73	0.0517503	1.09105	21.2403	36.4608	24.1777
SlPRX74	0	0.445266	6.86583	7.57189	17.5708
SlPRX75	0	0	0.0782944	0.0248276	0.0225747
SlPRX76	0	0.0483758	0.0152133	0.069667	0.0175087
SlPRX77	0	0	1e-13	0	0
SlPRX78	0	0.0601373	8.54801	2.73063	0.915184
SlPRX79	0	0.0594428	28.0869	57.7906	84.3205
SlPRX80	0	0	1.82751	3.36919	4.87202
SlPRX81	0	0	0.427101	0.373385	1.86461
SlPRX82	0	0	1.02135	0.159331	0.149887
SlPRX83	0	0	3.90893	11.4146	12.446
SlPRX84	0.243192	0.390245	0.0185528	0.09519	0.551947
SlPRX85	0.0121331	0.377701	3.45609	4.22111	6.62468
SlPRX86	7.37937	37.1181	26.9931	18.6317	17.7471
SlPRX87	0	0.0138172	0.30131	0.770364	1.7135
SlPRX88	0	0.0283903	3.68673	3.75692	1.767
SlPRX89	0.072838	0.875068	14.1967	25.6386	58.2935
SlPRX90	0	0	2.27491	0.840868	0.274612
SlPRX91	0.0160625	0.660383	6.44073	12.1795	25.1516
SlPRX92	0	0	4.48763	2.03965	0.765942
SlPRX93	0	0	4.98625	2.5034	0.631443
SlPRX94	0	0	0	1e-13	0
SlPRX95	0.0514928	0	4.28146	1.2185	0.793444
SlPRX96	0	0.134617	14.5248	10.971	3.32429
SlPRX97	0	0	0	0.504505	0.214339
SlPRX98	0	0	16.6804	8.52853	2.9836
SlPRX99	0	0	1.80832	2.1564	8.58922
SlPRX100	0	0	0.852291	0.849264	2.71972
SlPRX101	3.97596	9.64052	9.53343	9.76699	10.6681
SlPRX102	0	0	2.5423	0.96417	1.63228
* The FPKM values are represented as the means of three repeats.
